# Supplementary material for: Determining PTEN Functional Status by Network Component Deduced Transcription Factor Activities
Source: PLoS One. 2012 Feb 8;7(2):e31053. doi: 10.1371/journal.pone.0031053 (PMC3275574; doi:10.1371/journal.pone.0031053)
Supplement: Table S1 — List of PTEN immediately controlled genes in MEFs. (XLS) [file pone.0031053.s005.xls]

## Sheet: TableS1_MEFgenes
mouseSym	humanSym	log2(d1/d0)	log2(d2/d0)
0610010K06Rik	NA	0.4325	1.0525
0610010O12Rik	C5orf32	0.9	1.16
1100001G20Rik	LOC645638	-1.215	-1.895
1110055J05Rik	NA	-0.585	-1.03
1190002A23Rik	TARDBP	-0.72	-1.24
1200002N14Rik	DRAM1	-0.72	-1.45
1200008D14Rik	PKP2	-1.075	-0.645
1300002F13Rik	ERRFI1	-1.305	-1.1075
1500002M01Rik	NOL11	0.2	1.075
1700093E07Rik	RAB31	0.745	1.22
1810008K03Rik	CHAC1	0.98	1.48
1810010O14Rik	PCK2	1.27	1.34
1810011O10Rik	C8orf4	-1.315	-1.155
1810037K07Rik	MMACHC	0.645	1.1
2010003O18Rik	GATC	1.025	1.045
2210411K19Rik	NA	-0.535	-1
2310016C08Rik	C7orf68	-1.205	0.09
2310057G13Rik	HDDC2	1.015	0.885
2310066E14Rik	FAM65A	-0.35	-1.3
2310075E07Rik	PTRF	-0.1	-1.105
2410003B16Rik	PALLD	-0.985	-1.315
2610028F08Rik	RSPO2	-0.885	-1.05
2700038N03Rik	UFSP1	0.875	1.145
2810003C17Rik	AIF1L	0.596667	1.295
3110004L20Rik	SLC22A23	1.01	1.085
4833408C14Rik	ATRX	0.755	1.505
4921532K09Rik	NUDCD1	0.465	1.27
4930429H24Rik	KLHL24	0.22	1.255
4930430F08Rik	C12orf29	0.63	1.25
4930534K13Rik	RNF19B	-1.14	-1.225
4930583H14Rik	C4orf49	-1.855	-0.525
5730445F03Rik	UAP1L1	1.065	0.605
6330578E17Rik	C2orf64	0.77	1.295
9130011J04Rik	SKIL	-1.3	-1.01
9230117N10Rik	IL33	-0.84	-1.6
A130034M23Rik	ATP13A3	-0.335	-1.06
AA408650	NA	-0.66	-1.125
Abcc3	ABCC3	-1.87	-1.835
Acat2	ACAT2	1.13	0.0525
Adamts1	ADAMTS1	-1.765	-2.21
Adm	ADM	-2.58	-1.39
Agt	AGT	-0.78	-1.255
Ahr	AHR	0.535	1.145
Ak3l	AK3	0.705	1.11333
Akr1c12	NA	0.65	1.4775
Akr1c13	NA	0.765	2.275
Aldh3a1	ALDH3A1	0.99	1.55
Amotl2	AMOTL2	-1.21	-0.535
Angptl6	ANGPTL6	0.68	1.43
Ap3m1	AP3M1	0.745	1.3225
Aqp1	AQP1	-0.15	-1.26
Arc	ARC	-1.03	-1.025
Areg	AREG	-1.385	-1.365
Arhgef2	ARHGEF2	0.613333	1.45667
Arrb1	ARRB1	-1.53	-1.065
Asb5	ASB5	-1.665	-1
Asns	ASNS	1.32	1.51
Atbf1	ZFHX3	-0.298333	-1.06
Atf3	ATF3	-1.23	-0.53
Atf5	ATF5	1.215	0.655
Atoh8	ATOH8	-0.96	-1.055
Avil	AVIL	0.985	2.41
B430320C24Rik	NPR3	-1.295	-1.485
Bag3	BAG3	-0.675	-1.135
Bcar3	BCAR3	-1.085	-0.39
Bid	BID	1.03	0.8775
Btg2	BTG2	-1.265	-0.9275
C1galt1	C1GALT1	0.6475	1.4325
C3	C3	-0.63	-1.43
C630002M10Rik	TMEM45A	-1.19	-0.285
C920004C08Rik	NA	1.17	5.49
Cacna1g	CACNA1G	-1.775	-2.185
Calml4	CALML4	-0.24	-1.005
Car12	CA12	-1.195	-1.1
Car6	CA6	-0.09	1.835
Cbr2	NA	-1.12	-1.98
Ccl3	CCL3	-1.42	-1.24
Ccl5	CCL5	-1.615	-2.13
Ccl9	NA	-1.01	-0.805
Cd164l1	CD248	-0.73	-1.265
Cd53	CD53	1.705	1.98
Cd59a	NA	0.5675	1.0325
Cd68	CD68	0.905	1.28
Cdh11	CDH11	-0.695	-1.42
Cdh17	CDH17	-1.27	-0.765
Cdkn2a	CDKN2A	0.205	-1.415
Cdsn	CDSN	0.22	1.9
Cebpd	CEBPD	-0.95	-1.03
Chi3l1	CHI3L1	-1.7	-1.43
Clu	CLU	-1.18	-1.2475
Cmkor1	CXCR7	-2.07	-0.345
Col1a1	COL1A1	-1.055	-1.035
Col1a2	COL1A2	-0.705	-1.205
Col3a1	COL3A1	-1.465	-2.3925
Col4a1	COL4A1	-1.13	-1.075
Col4a2	COL4A2	-0.9	-1.065
Col5a1	COL5A1	-0.711667	-1.09167
Col5a2	COL5A2	-1.2475	-1.5975
Col6a1	COL6A1	-0.995	-1.46
Col6a2	COL6A2	-1.4175	-1.5575
Col6a3	COL6A3	-1.885	-3.425
Colec12	COLEC12	1.325	-0.11
Creb3l2	CREB3L2	-0.6625	-1.015
Crlf1	CRLF1	-0.81	-1.04
Crry	NA	0.855	1.1
Csf2	CSF2	-1.53	-1.495
Csf3	CSF3	-1.655	-1.22
Csnk	CSN3	0.5275	1.1275
Csrp2	CSRP2	-0.995	-1.39
Ctbs	CTBS	0.5375	1.1175
Ctgf	CTGF	-3.67	-2.625
Cth	CTH	1.13	2.03
Cx3cl1	CX3CL1	-1.63	-1.3375
Cxcl12	CXCL12	-0.8125	-2.8975
Cxcl2	CXCL2	-2.07	-1.645
Cxcl4	PF4	-1.215	-1.17
Cxcl5	CXCL6	-2.015	-1.12
Cxcl7	PPBP	-1.275	-1.15
Cyp2f2	CYP2F1	-0.405	-1.88
Cyp39a1	CYP39A1	-1.14	-0.945
Cyp7b1	CYP7B1	-0.8275	-1.405
Cyr61	CYR61	-3.6825	-2.4775
D0H4S114	C5orf13	-1.105	-1.3
D5Ertd593e	STBD1	0.06	1.545
D930038M13Rik	ABI3BP	-0.7925	-1.2925
Dbp	DBP	1.27	0.69
Dcn	DCN	-1.105	-1.03
Dcxr	DCXR	-1.145	-0.885
Ddit4	DDIT4	0.145	1.15
Dnajb1	DNAJB1	-1.1425	-0.7325
Dnase1	DNASE1	-1.01	-0.795
Dscr1	RCAN1	-1.1	-0.495
Dtr	HBEGF	-1.7075	-1.1
Dusp1	DUSP1	-1.81	-1.125
Dusp18	DUSP18	0.5	1.075
Dusp2	DUSP2	-0.94	-1.41
Dusp6	DUSP6	-1.205	-1.41
E330009J07Rik	KIAA1147	0.295	1.155
Efna4	EFNA4	0.545	1.02
Egln1	EGLN1	-1.43	-0.6
Egr1	EGR1	-2.425	-3.095
Egr2	EGR2	-1.7125	-1.795
End2	ZNF703	-1.06	-0.865
Enpep	ENPEP	-0.88	-1.17
Epb7.2	STOM	0.346667	1.135
Eps8	EPS8	1.125	0.6325
Ereg	EREG	-3.06	-1.89
F3	F3	-1.83	-1.725
Fads2	FADS2	1.0675	0.755
Fads3	FADS3	0.6225	1.1325
Fcna	FCN1	0.86	1.3
Fdft1	FDFT1	1.1025	-0.0275
Fez1	FEZ1	1.2	1.015
Fgf7	FGF7	0.34	1.36
Fhl1	FHL1	-1.505	-1.665
Fhl2	FHL2	-1.11	-0.785
Fos	FOS	-2.63	-3.025
Foxc2	FOXC2	-0.61	-1.485
Fst	FST	-1.29	-1.17
Fstl1	NA	-1.2	-1.24833
G6pdx	G6PD	0.995	1.39
Gadd45a	GADD45A	0.49	1.16
Gadd45b	GADD45B	-1.06	-0.74
Gadd45g	GADD45G	-1.775	-1.165
Gck	GCK	1.1525	-0.1625
Gdf15	GDF15	-1.55	-0.805
Gjb4	GJB4	-1.225	-0.59
Glce	GLCE	0.4775	1.0475
Gmfb	GMFB	0.489	1.142
Gnpda2	GNPDA2	1.265	1.1525
Gpc4	GPC4	-0.885	-1.3
Gpr109b	GPR109A	-1.73	-1.64
Gpr56	GPR56	-0.8975	-1.2675
Grb10	GRB10	0.255	1.455
Grb14	GRB14	-1.735	-1.425
Gsta2	GSTA2	0.9575	2.765
Gsta3	GSTA3	-0.0775	1.1475
Gsta4	GSTA4	0.71	1.225
Gstt1	GSTT1	-1.51	-1.525
H2-K1	HLA-C	-1.0325	-1.1
Has2	HAS2	-2.0025	-1.85
Hbs1l	HBS1L	0.5125	1.065
Hig1	HIGD1A	-1.44	-0.716667
Hipk3	HIPK3	0.365	1.1
Hist1h1c	HIST1H1C	-1.245	-0.3275
Hist1h4i	HIST1H4I	-1.335	-0.87
Hp	HP	-1.185	-1.52
Hrmt1l2	PRMT1	1.01	1.47
Hs6st2	HS6ST2	-0.55	-1.22
Hspa1a	HSPA1A	-1.6	-1.77
Hspa1b	HSPA1B	-2.18	-2.185
Iapp	IAPP	-0.9475	-1.27875
Ide	IDE	1.26	1.46167
Idi1	IDI1	1.1775	-0.6275
Ier3	IER3	-1.23	-0.325
Ifna6T	NA	0.28	1.195
Il1r1	IL1R1	-0.99	-1.495
Il1rl1	IL1RL1	-1.0175	-1.5125
Il6	IL6	-3.58	-2.55
Inhba	INHBA	-1.59	-1.24
Irx3	IRX3	-1.225	-2.22
Irx5	IRX5	-0.87	-1.135
Islr	ISLR	-0.425	-1.035
Itgb2	ITGB2	1.47	0.715
Itgb7	ITGB7	0.72	1.01
Jun	JUN	-1.3125	-1.34
Junb	JUNB	-1.59	-1.33
Kdelr3	KDELR3	-1.495	-0.535
Klf2	KLF2	-1.215	-0.745
Lamb3	LAMB3	-1.75	-1.565
Ldh2	LDHB	-0.69625	-1.54625
Lilrb4	NA	1.53	3.16
Lmcd1	LMCD1	-0.72	-1.735
Lmo7	LMO7	0.17	-1.04
Lox	LOX	-1.535	-0.311667
Loxl2	LOXL2	-1.14	-0.66
Ltbp2	LTBP2	-0.505	-1.19
Lyzs	LYZ	0.84	1.805
Lzp-s	LYZ	0.51	1.11333
Maoa	MAOA	1	0.925
Mfhas1	MFHAS1	-0.645	-1.03
Mglap	MGP	0.165	-2.305
Mmp3	MMP3	-0.35	-1.085
Mrgprf	MRGPRF	-0.94	-1.12
Msln	MSLN	1.165	1.805
Msn	MSN	0.565	1.1
Mt2	MT2A	-1.14	-0.505
Mtm1	MTM1	0.44	1.175
Mvd	MVD	1.2175	0.0875
Myl9	MYL9	-0.795	-1.305
Nab2	NAB2	-0.7	-1.32
Ncoa4	NCOA4	0.535	1.4475
Ndrg1	NDRG1	-1.105	0.118333
Ndrl	NDRG1	-1.075	0.2975
Nfkbia	NFKBIA	-1.015	-1.0925
Ngfb	NGF	-1.985	-1.495
Nid2	NID2	-1.5	-1.76
Nos2	NOS2	-1.54	-0.05
Notch3	NOTCH3	-1.03	-1.0975
Npn1	NA	-0.445	-1.1375
Nqo2	NQO2	0.635	1.27
Nqo3a2	CYB5R1	0.83	1.215
Nr4a1	NR4A1	-1.47	-1.335
Nsbp1	NA	-1.12	-0.625
Nsdhl	NSDHL	1.445	0.155
Nup54	NUP54	0.205	1.055
Odd1	OSR1	0.35	1.005
Olfml2b	OLFML2B	-1.075	-1.11
Oprs1	SIGMAR1	0.605	1.0175
Orm1	ORM1	-1.645	-1.68
Otub2	OTUB2	0.4425	1.2425
P2rx3	P2RX3	0.735	1.475
P4ha2	P4HA2	-1.685	-0.79
Pcx	PC	-0.82	-1.05
Pde4b	PDE4B	-1.6975	-1.54
Pdk4	PDK4	-1.15	-1.44
Peg3	NA	1.16167	0.541667
Pgam2	PGAM2	-1.075	-0.645
Phf10	PHF10	0.71	1.14
Phlda1	PHLDA1	-1.51	-1.15
Pim2	PIM2	-1.105	-0.865
Pldn	PLDN	0.56	1.0525
Plk2	PLK2	-1.24	0.22
Plod1	PLOD1	-1.18	-0.55
Plod2	PLOD2	-1.635	-0.91
Pmaip1	PMAIP1	-1.395	-1.34
Polr3c	POLR3C	0.3625	1.1075
Postn	POSTN	-1.05	-1.255
Psph	PSPH	1.42	1.6
Ptger4	PTGER4	-1.2125	-1.2775
Ptgs2	PTGS2	-2.375	-0.4025
Ptn	PTN	-1.2975	-2.485
Ptx3	PTX3	-2.505	-0.9
Rab18	RAB18	0.4925	1.015
Rab6b	RAB6B	-0.05	-1.21
Rac3	RAC3	-0.74	-1.035
Ramp2	RAMP2	-0.2125	-1.34875
Rbp1	RBP1	-0.215	-1.36
Rhob	RHOB	-1.34	-0.355
Rnase4	RNASE4	1.34	1.65
Rnf13	RNF13	0.775	1.215
Rp2h	RP2	0.326667	1.21
Rrad	RRAD	-0.225	-1.085
Rsbn1	RSBN1	-1.335	-1.03
Saa1	SAA1	-1.345	-1.095
Saa2	NA	-1.7225	-1.5875
Saa3	NA	-1.285	-0.885
Sc4mol	SC4MOL	1.36	0.285
Scd2	SCD	0.896667	1.07167
Schip1	SCHIP1	-1.405	-0.83
Sdpr	SDPR	0.02	1.1675
Sel1h	SEL1L	0.505	1.105
Sema3c	SEMA3C	0.105	1.47
Sema5a	SEMA5A	1.23	0.55
Serpinb6b	NA	-1.275	-0.435
Serpine1	SERPINE1	-3.13	-1.525
Serpine2	SERPINE2	-0.575	-1.035
Sgk	SGK1	-1.26	-0.475
Sgpl1	SGPL1	1.27	2.11
Sipa1l2	SIPA1L2	-0.46	-1.425
Skd3	CLPB	0.1225	1.045
Slc19a2	SLC19A2	0.2675	1.1075
Slc1a5	SLC1A5	1.17	1.21
Slc6a17	SLC6A17	-0.555	-1.06
Slc6a9	SLC6A9	0.86	1.3075
Slc7a11	SLC7A11	0.9	2.175
Slco1a6	NA	-0.13	-1.16
Slco3a1	SLCO3A1	-0.58	-1.09667
Slitl2	VASN	-1.065	-0.915
Smn1	SMN1	0.185	1
Smoc2	SMOC2	0.015	-1.33
Smtn	SMTN	-1.31	-0.825
Soat2	SOAT2	0.48	1.175
Socs2	SOCS2	0.725	1.09
Sox11	SOX11	-1.44	-1.08
Sprr1a	SPRR1A	-1.045	-0.935
Sprr2h	NA	-1.385	-0.285
Srf	SRF	-0.9625	-1.14
Ssa2	TROVE2	0.75	1.075
Suox	SUOX	0.57	1.25
Tagln	TAGLN	-1.24	-2.3
Tbx18	TBX18	-1.095	-0.81
Tcea1	TCEA1	0.51	1.06
Tde1	SERINC3	0.8975	1.225
Tes3	NA	0.39	1.095
Tgfb2	TGFB2	-1.12167	-1.26167
Tgfbr3	TGFBR3	0.605	1.11
Thbs1	THBS1	-2.37	-0.983333
Timp3	TIMP3	-1.0775	0.11
Tlr2	TLR2	-0.29	-1.005
Tm7sf2	TM7SF2	1.755	0.24
Tmepai	PMEPA1	-1.32	-1.035
Tnc	TNC	-1.595	-1.49
Tnfaip9	STEAP4	-0.525	-1.5275
Tnfrsf22	NA	0.963333	1.33
Tnfrsf23	NA	0.985	1.565
Tnnt2	TNNT2	-0.815	-1.0275
Trib3	TRIB3	1.355	2.025
Trim35	TRIM35	1.275	2.1
Tslp	TSLP	-0.915	-1.085
Tspyl1	TSPYL1	0.4525	1.27
Twist1	TWIST1	-0.91	-1.045
Txnrd1	TXNRD1	-0.171667	1.06
Ube2g2	UBE2G2	0.49	1.0675
Ube2j2	UBE2J2	0.98	1.045
Usp22	USP22	0.44	1.555
Vcl	VCL	0.24	1.615
Vit	VIT	-0.395	-1.015
Wars	WARS	0.98375	1.51
Wisp1	WISP1	-1.5725	-0.8525
Zfp386	NA	0.4475	1.075
Zfyve26	ZFYVE26	1.035	0.01
